# Supplementary material for: Past and recent anthropogenic pressures drive rapid changes in riverine fish communities
Source: Nat Ecol Evol. 2024 Jan 30;8(3):442–53. doi: 10.1038/s41559-023-02271-x (PMC10927561; doi:10.1038/s41559-023-02271-x)
Supplement: Supplementary file 4 — HTML map displaying the temporal trends of the community metrics, cluster assignment and anthropogenic pressures for each site. [file 41559_2023_2271_MOESM4_ESM.zip]

Archive with 44 entries (27 files):
- ../fig_paper/SupplementaryMap/
- ../fig_paper/SupplementaryMap/README.txt
- ../fig_paper/SupplementaryMap/SupplementaryMap1_files/
- ../fig_paper/SupplementaryMap/SupplementaryMap1_files/Proj4Leaflet-1.0.1/
- ../fig_paper/SupplementaryMap/SupplementaryMap1_files/Proj4Leaflet-1.0.1/proj4leaflet.js
- ../fig_paper/SupplementaryMap/SupplementaryMap1_files/leafletfix-1.0.0/
- ../fig_paper/SupplementaryMap/SupplementaryMap1_files/leafletfix-1.0.0/leafletfix.css
- ../fig_paper/SupplementaryMap/SupplementaryMap1_files/jquery-1.12.4/
- ../fig_paper/SupplementaryMap/SupplementaryMap1_files/jquery-1.12.4/jquery.min.js
- ../fig_paper/SupplementaryMap/SupplementaryMap1_files/rstudio_leaflet-1.3.1/
- ../fig_paper/SupplementaryMap/SupplementaryMap1_files/rstudio_leaflet-1.3.1/rstudio_leaflet.css
- ../fig_paper/SupplementaryMap/SupplementaryMap1_files/rstudio_leaflet-1.3.1/images/
- ../fig_paper/SupplementaryMap/SupplementaryMap1_files/rstudio_leaflet-1.3.1/images/1px.png
- ../fig_paper/SupplementaryMap/SupplementaryMap1_files/leaflet-binding-2.0.4.1/
- ../fig_paper/SupplementaryMap/SupplementaryMap1_files/leaflet-binding-2.0.4.1/leaflet.js
- ../fig_paper/SupplementaryMap/SupplementaryMap1_files/mapviewCSS-0.0.1/
- ../fig_paper/SupplementaryMap/SupplementaryMap1_files/mapviewCSS-0.0.1/mapview-popup.css
- ../fig_paper/SupplementaryMap/SupplementaryMap1_files/mapviewCSS-0.0.1/mapview.css
- ../fig_paper/SupplementaryMap/SupplementaryMap1_files/proj4-2.6.2/
- ../fig_paper/SupplementaryMap/SupplementaryMap1_files/proj4-2.6.2/proj4.min.js
- ../fig_paper/SupplementaryMap/SupplementaryMap1_files/clipboard-0.0.1/
- ../fig_paper/SupplementaryMap/SupplementaryMap1_files/clipboard-0.0.1/setClipboardText.js
- ../fig_paper/SupplementaryMap/SupplementaryMap1_files/htmlwidgets-1.5.3/
- ../fig_paper/SupplementaryMap/SupplementaryMap1_files/htmlwidgets-1.5.3/htmlwidgets.js
- ../fig_paper/SupplementaryMap/SupplementaryMap1_files/leaflet-providers-1.9.0/
- ../fig_paper/SupplementaryMap/SupplementaryMap1_files/leaflet-providers-1.9.0/leaflet-providers_1.9.0.js
- ../fig_paper/SupplementaryMap/SupplementaryMap1_files/HomeButton-0.0.1/
- ../fig_paper/SupplementaryMap/SupplementaryMap1_files/HomeButton-0.0.1/home-button.css
- ../fig_paper/SupplementaryMap/SupplementaryMap1_files/HomeButton-0.0.1/home-button.js
- ../fig_paper/SupplementaryMap/SupplementaryMap1_files/HomeButton-0.0.1/LICENSE
- ../fig_paper/SupplementaryMap/SupplementaryMap1_files/HomeButton-0.0.1/glyphicons-21-home.png
- ../fig_paper/SupplementaryMap/SupplementaryMap1_files/HomeButton-0.0.1/easy-button-src.min.js
- ../fig_paper/SupplementaryMap/SupplementaryMap1_files/leaflet-1.3.1/
- ../fig_paper/SupplementaryMap/SupplementaryMap1_files/leaflet-1.3.1/images/
- ../fig_paper/SupplementaryMap/SupplementaryMap1_files/leaflet-1.3.1/images/marker-icon.png
- ../fig_paper/SupplementaryMap/SupplementaryMap1_files/leaflet-1.3.1/images/layers.png
- ../fig_paper/SupplementaryMap/SupplementaryMap1_files/leaflet-1.3.1/images/marker-icon-2x.png
- ../fig_paper/SupplementaryMap/SupplementaryMap1_files/leaflet-1.3.1/images/layers-2x.png
- ../fig_paper/SupplementaryMap/SupplementaryMap1_files/leaflet-1.3.1/images/marker-shadow.png
- ../fig_paper/SupplementaryMap/SupplementaryMap1_files/leaflet-1.3.1/leaflet.css
- ../fig_paper/SupplementaryMap/SupplementaryMap1_files/leaflet-1.3.1/leaflet.js
- ../fig_paper/SupplementaryMap/SupplementaryMap1_files/leaflet-providers-plugin-2.0.4.1/
- ../fig_paper/SupplementaryMap/SupplementaryMap1_files/leaflet-providers-plugin-2.0.4.1/leaflet-providers-plugin.js
- ../fig_paper/SupplementaryMap/SupplementaryMap1.html
